# Supplementary material for: Risk of Hepatocellular Carcinoma in Patients with Porphyria: A Systematic Review
Source: Cancers (Basel). 2022 Jun 15;14(12):2947. doi: 10.3390/cancers14122947 (PMC9221430; doi:10.3390/cancers14122947)
Supplement: Supplementary file 1 [file cancers-14-02947-s001.zip]

Archive with 1 entries (1 files):
- cancers-1720375-supplementary.pdf
